# Supplementary material for: pH-Responsive Cinnamaldehyde–Arginine Nanoprodrug for Targeted Rheumatoid Arthritis Therapy via Antioxidant Activity and Macrophage Reprogramming
Source: Antioxidants (Basel). 2026 Apr 10;15(4):469. doi: 10.3390/antiox15040469 (PMC13114153; doi:10.3390/antiox15040469)
Supplement: Supplementary file 1 [file antioxidants-15-00469-s001.zip]

Archive with 1 entries (1 files):
- antioxidants-4168457-supplementary.pdf
